# Supplementary material for: Lessons on the quality of tuberculosis diagnosis from standardized patients in China, India, Kenya, and South Africa
Source: J Clin Tuberc Other Mycobact Dis. 2019 Jun 7;16:100109. doi: 10.1016/j.jctube.2019.100109 (PMC6830154; doi:10.1016/j.jctube.2019.100109)
Supplement: Supplementary file 1 [file mmc1.xml]

<?xml version="1.0" encoding="UTF-8" standalone="no"?><data:data><datasets><author>bbdaniels@gmail.com</author><type>1</type><dataset><name>TB standardized patients in China, India, Kenya, and South Africa</name><caption/><description>This paper summarizes common findings using a combined sample of 3,086 SP-provider interactions involving tuberculosis across various sampling strata in published studies from China, India, Kenya, and South Africa. It then discusses the lessons learned from implementing standardized patients in these diverse settings.</description><filetype><name/></filetype><filesize/><source>1</source><sourcename>Reference Data</sourcename><access><type>1</type><name>Data available in data repository</name><reponame>GitHub</reponame><PersistentId>https://github.com/qutubproject/jclintb2019</PersistentId><deeplinkurl>https://github.com/qutubproject/jclintb2019</deeplinkurl></access></dataset></datasets></data:data>
